# Supplementary material for: Resonance-Assisted Hydrogen Bond—Revisiting the Original Concept in the Context of Its Criticism in the Literature
Source: Int J Mol Sci. 2021 Dec 26;23(1):233. doi: 10.3390/ijms23010233 (PMC8745518; doi:10.3390/ijms23010233)
Supplement: Supplementary file 1 [file ijms-23-00233-s001.zip]

Archive with 1 entries (1 files):
- ijms-1502089-supplementary.pdf
